# Supplementary material for: Improved Machine Learning-Based Predictive Models for Breast Cancer Diagnosis
Source: Int J Environ Res Public Health. 2022 Mar 9;19(6):3211. doi: 10.3390/ijerph19063211 (PMC8949437; doi:10.3390/ijerph19063211)
Supplement: Supplementary file 1 [file ijerph-19-03211-s001.zip]

Archive with 1 entries (1 files):
- ijerph-1519923-supplementary.pdf
